# Supplementary material for: Comprehensive Analysis of the Functions and Prognostic Value of RNA-Binding Proteins in Thyroid Cancer
Source: Front Oncol. 2021 Mar 17;11:625007. doi: 10.3389/fonc.2021.625007 (PMC8010172; doi:10.3389/fonc.2021.625007)
Supplement: Supplementary file 2 [file Table_1.xlsx]

## Sheet: Sheet1
Table S1. GO and KEGG pathway analyses of 2 subnetworks.
SubNetwork	Description	p-adjust.v
SubNetwork 1
Biological Processes	ribosome biogenesis	2.95704e-13
	piRNA metabolic process	8.99516e-12
	rRNA processing	9.37416e-12
	DNA methylation involved in gamete generation	9.37416e-12
	rRNA metabolic process	3.10685e-11
	ncRNA processing	1.62185e-09
	DNA modification	6.05579e-09
	DNA alkylation	1.60479e-08
	DNA methylation	1.60479e-08
	DNA methylation or demethylation	7.38335e-08
	cellular process involved in reproduction in multicellular organism	3.97642e-07
	meiotic cell cycle	7.31816e-07
	macromolecule methylation	2.95785e-06
	methylation	8.64912e-06
	male meiotic nuclear division	1.01285e-05
	defense response to virus	1.18331e-05
	RNA phosphodiester bond hydrolysis	3.18065e-05
	snoRNA metabolic process	3.65853e-05
	meiotic nuclear division	4.90062e-05
	response to virus	5.45149e-05
	regulation of transposition	5.45149e-05
	negative regulation of transposition	5.45149e-05
	meiotic cell cycle process	6.25721e-05
	transposition	9.20307e-05
	nuclear division	0.000167589
	germ cell development	0.000270479
	organelle fission	0.000270479
	nucleic acid phosphodiester bond hydrolysis	0.000506518
	negative regulation of viral genome replication	0.000735373
	snoRNA 3'-end processing	0.00122074
	RNA phosphodiester bond hydrolysis, endonucleolytic	0.00152353
	snoRNA processing	0.00157536
	negative regulation of viral life cycle	0.00191884
	regulation of viral genome replication	0.00258701
	negative regulation of viral process	0.00283775
	meiosis I	0.00409856
	male meiosis I	0.00409856
	meiosis I cell cycle process	0.00448304
	viral genome replication	0.00469736
	regulation of viral life cycle	0.00818374
	spermatid development	0.00845718
	spermatid differentiation	0.00923063
	RNA phosphodiester bond hydrolysis, exonucleolytic	0.0108404
	negative regulation of multi-organism process	0.0110586
	maturation of SSU-rRNA	0.0124113
	fertilization	0.0126437
	ncRNA 3'-end processing	0.0129297
	regulation of multi-organism process	0.013022
	regulation of viral process	0.0173526
	regulation of symbiosis, encompassing mutualism through parasitism	0.020441
	ribosomal small subunit biogenesis	0.0229953
	oogenesis	0.0375406
	type I interferon signaling pathway	0.0428653
	cellular response to type I interferon	0.0428653
	response to type I interferon	0.0455751
Cellular Component	P granule	1.33338e-12
	pole plasm	1.33338e-12
	germ plasm	1.33338e-12
	chromatoid body	1.55804e-08
	cytoplasmic ribonucleoprotein granule	6.15769e-08
	ribonucleoprotein granule	7.27992e-08
	preribosome	1.51011e-05
	small nucleolar ribonucleoprotein complex	3.01732e-05
	small-subunit processome	6.84639e-05
	nucleolar part	0.000304111
	Cajal body	0.000469437
	fibrillar center	0.00210059
	box H/ACA RNP complex	0.0373176
	cytoplasmic exosome (RNase complex)	0.0451642
	chromocenter	0.0451642
Molecular Function	catalytic activity, acting on RNA	4.35593e-16
	RNA helicase activity	1.49755e-14
	helicase activity	9.16901e-12
	snoRNA binding	8.65262e-05
	ribonuclease activity	0.000194815
	nuclease activity	0.00160084
	single-stranded RNA binding	0.00230326
	3'-5' RNA helicase activity	0.00230326
	ribonucleoprotein complex binding	0.00515469
	3'-5'-exoribonuclease activity	0.00597044
	exoribonuclease activity, producing 5'-phosphomonoesters	0.00608516
	exoribonuclease activity	0.00621412
	3'-5' exonuclease activity	0.0119039
	exonuclease activity, active with either ribo- or deoxyribonucleic acids and producing 5'-phosphomonoesters	0.0119039
	endoribonuclease activity	0.0139531
	double-stranded RNA binding	0.0178431
	exonuclease activity	0.0195107
	endonuclease activity	0.0438115
	5S rRNA binding	0.0483639
KEGG pathway	Ribosome biogenesis in eukaryotes	0.000107417
SubNetwork 2
Biological Processes	defense response to virus	7.01309e-10
	type I interferon signaling pathway	9.42479e-10
	cellular response to type I interferon	9.42479e-10
	response to type I interferon	9.42479e-10
	response to virus	9.42479e-10
	regulation of nuclease activity	8.21754e-07
	cellular response to interferon-gamma	3.06936e-06
	response to interferon-gamma	4.01851e-06
	interferon-gamma-mediated signaling pathway	4.28582e-05
	cellular response to interferon-alpha	8.22639e-05
	response to interferon-alpha	0.000285136
	negative regulation of viral genome replication	0.00211805
	negative regulation of viral life cycle	0.00406421
	regulation of viral genome replication	0.00471327
	negative regulation of viral process	0.00477662
	viral genome replication	0.00679118
	regulation of viral life cycle	0.00951128
	negative regulation of multi-organism process	0.0118044
	regulation of viral process	0.0164758
	regulation of symbiosis, encompassing mutualism through parasitism	0.0177995
	regulation of dendritic cell cytokine production	0.0279181
	type I interferon biosynthetic process	0.0279181
	dendritic cell cytokine production	0.0279181
	positive regulation of chemokine biosynthetic process	0.0279181
	positive regulation of interferon-gamma biosynthetic process	0.029031
	viral life cycle	0.0294798
	regulation of chemokine biosynthetic process	0.0295366
	chemokine biosynthetic process	0.0295366
	chemokine metabolic process	0.0295366
	regulation of interferon-gamma biosynthetic process	0.0295366
	cellular response to exogenous dsRNA	0.0295366
	activation of NF-kappaB-inducing kinase activity	0.0295366
	I-kappaB phosphorylation	0.0295366
	interferon-gamma biosynthetic process	0.0295366
	toll-like receptor 3 signaling pathway	0.0302827
	cellular response to interferon-beta	0.0309869
	regulation of multi-organism process	0.0312532
	positive regulation of interferon-alpha production	0.0314552
	cellular response to dsRNA	0.0314552
	positive regulation of toll-like receptor signaling pathway	0.0320586
	negative regulation of osteoclast differentiation	0.0354561
	hyperosmotic response	0.0354561
	regulation of interferon-alpha production	0.0354561
	response to interferon-beta	0.0354561
	TRIF-dependent toll-like receptor signaling pathway	0.0355544
	interferon-alpha production	0.0355544
	positive regulation of interferon-beta production	0.0355544
	MyD88-independent toll-like receptor signaling pathway	0.0382797
	positive regulation of interleukin-12 production	0.0397604
	negative regulation of toll-like receptor signaling pathway	0.0456083
	necroptotic process	0.0461433
	response to exogenous dsRNA	0.0461433
	microglial cell activation	0.0461433
	leukocyte activation involved in inflammatory response	0.0461433
	negative regulation of myeloid leukocyte differentiation	0.0461433
	lactation	0.0461433
	regulation of interferon-beta production	0.0461433
	positive regulation of interleukin-8 production	0.0461433
	programmed necrotic cell death	0.0461433
	interferon-beta production	0.0462941
	response to dsRNA	0.0482479
	regulation of interleukin-12 production	0.0483589
	interleukin-12 production	0.0493407
	positive regulation of chemokine production	0.0495172
	glial cell activation	0.0495172
Cellular Component	endolysosome membrane	0.0212502
	endolysosome	0.0212502
Molecular Function	double-stranded RNA binding	2.6604e-08
	adenylyltransferase activity	0.000116205
	nucleotidyltransferase activity	0.00174886
	thyroid hormone receptor binding	0.01469
KEGG	Hepatitis C	0.000204097
	Influenza A	0.000204097
	Herpes simplex virus 1 infection	0.00314062
	Measles	0.00477573
	NOD-like receptor signaling pathway	0.00644361
	Epstein-Barr virus infection	0.00666826
	Human papillomavirus infection	0.0150451
