# Supplementary material for: Comprehensive Analysis of the Functions and Prognostic Value of RNA-Binding Proteins in Thyroid Cancer
Source: Front Oncol. 2021 Mar 17;11:625007. doi: 10.3389/fonc.2021.625007 (PMC8010172; doi:10.3389/fonc.2021.625007)
Supplement: Supplementary file 3 [file Table_2.xlsx]

## Sheet: Table S2A
Table S2A. GO analysis results for upregulated differentially expressed RBPs.
ONTOLOGY	ID	Description	GeneRatio	BgRatio	pvalue	p.adjust	qvalue	geneID	Count
BP	GO:1903311	regulation of mRNA metabolic process	15/78	324/18670	4.60061e-12	3.02631e-09	2.48863e-09	RBFOX1/SAMD4A/MYEF2/IGF2BP2/PCBP4/EXOSC5/ZFP36L1/KHDRBS3/CELF4/CELF5/CPEB1/MEX3D/YBX3/NANOS1/NANOS3	15
BP	GO:0006401	RNA catabolic process	16/78	397/18670	6.68797e-12	3.02631e-09	2.48863e-09	SMG9/SAMD4A/OAS2/MYEF2/IGF2BP2/PCBP4/RNASE2/RNASE3/EXOSC5/ZFP36L1/ERN2/RPL28/MEX3D/YBX3/NANOS1/NANOS3	16
BP	GO:0090501	RNA phosphodiester bond hydrolysis	11/78	154/18670	4.0592e-11	1.22452e-08	1.00697e-08	RNASEK/RNASE10/RRS1/PIWIL1/RNASE1/RNASE2/RNASE3/EXOSC5/RNASE11/ERN2/USB1	11
BP	GO:0034248	regulation of cellular amide metabolic process	16/78	483/18670	1.23815e-10	2.80131e-08	2.30361e-08	SAMD4A/RPS27L/IGF2BP2/PIWIL1/ACO1/ZFP36L1/MIF4GD/EEF1A2/CELF4/CPEB1/RPUSD3/MEX3D/YBX3/EIF4E1B/NANOS1/NANOS3	16
BP	GO:0006417	regulation of translation	15/78	424/18670	2.04011e-10	3.6926e-08	3.03654e-08	SAMD4A/RPS27L/IGF2BP2/PIWIL1/ACO1/ZFP36L1/MIF4GD/CELF4/CPEB1/RPUSD3/MEX3D/YBX3/EIF4E1B/NANOS1/NANOS3	15
BP	GO:0051607	defense response to virus	12/78	238/18670	2.88418e-10	4.35031e-08	3.5774e-08	APOBEC3H/OASL/OAS1/OAS2/OAS3/ADARB1/RNASE2/EXOSC5/DDX60/IFIT2/IFIT5/IFIT3	12
BP	GO:0090305	nucleic acid phosphodiester bond hydrolysis	12/78	302/18670	4.32392e-09	5.59021e-07	4.597e-07	RNASEK/RNASE10/RRS1/PIWIL1/RNASE1/RNASE2/RNASE3/EXOSC5/RNASE11/ERN2/USB1/AEN	12
BP	GO:0061013	regulation of mRNA catabolic process	10/78	199/18670	1.01208e-08	1.02232e-06	8.40687e-07	SAMD4A/MYEF2/IGF2BP2/PCBP4/EXOSC5/ZFP36L1/MEX3D/YBX3/NANOS1/NANOS3	10
BP	GO:0009615	response to virus	12/78	326/18670	1.01667e-08	1.02232e-06	8.40687e-07	APOBEC3H/OASL/OAS1/OAS2/OAS3/ADARB1/RNASE2/EXOSC5/DDX60/IFIT2/IFIT5/IFIT3	12
BP	GO:0006402	mRNA catabolic process	12/78	364/18670	3.441e-08	3.1141e-06	2.56083e-06	SMG9/SAMD4A/MYEF2/IGF2BP2/PCBP4/EXOSC5/ZFP36L1/RPL28/MEX3D/YBX3/NANOS1/NANOS3	12
BP	GO:0006304	DNA modification	7/78	116/18670	5.4662e-07	4.49719e-05	3.69818e-05	APOBEC2/APOBEC3H/TDRKH/MOV10L1/EXOSC5/EZH2/DNMT1	7
BP	GO:0043488	regulation of mRNA stability	8/78	177/18670	7.42086e-07	5.59657e-05	4.60224e-05	SAMD4A/MYEF2/IGF2BP2/PCBP4/EXOSC5/ZFP36L1/MEX3D/YBX3	8
BP	GO:1903313	positive regulation of mRNA metabolic process	6/78	78/18670	8.84506e-07	6.15753e-05	5.06353e-05	ZFP36L1/CELF4/CPEB1/MEX3D/NANOS1/NANOS3	6
BP	GO:0043487	regulation of RNA stability	8/78	183/18670	9.54742e-07	6.17172e-05	5.07521e-05	SAMD4A/MYEF2/IGF2BP2/PCBP4/EXOSC5/ZFP36L1/MEX3D/YBX3	8
BP	GO:0016553	base conversion or substitution editing	4/78	21/18670	1.59827e-06	9.6429e-05	7.92967e-05	APOBEC2/APOBEC3H/ADAD2/ADARB1	4
BP	GO:0032069	regulation of nuclease activity	4/78	22/18670	1.94726e-06	0.000110142	9.05731e-05	OASL/OAS1/OAS2/OAS3	4
BP	GO:0017148	negative regulation of translation	8/78	209/18670	2.58342e-06	0.000121932	0.000100268	SAMD4A/IGF2BP2/ZFP36L1/CELF4/CPEB1/MEX3D/NANOS1/NANOS3	8
BP	GO:0044728	DNA methylation or demethylation	6/78	94/18670	2.65943e-06	0.000121932		APOBEC2/APOBEC3H/TDRKH/MOV10L1/EZH2/DNMT1	6
BP	GO:0045069	regulation of viral genome replication	6/78	95/18670		0.000121932	0.000100268	APOBEC3H/OASL/OAS1/OAS3/ADARB1/IFIT5	6
BP	GO:0060337	type I interferon signaling pathway	6/78	95/18670	2.82935e-06	0.000121932	0.000100268	OASL/OAS1/OAS2/OAS3/IFIT2/IFIT3	6
BP	GO:0071357	cellular response to type I interferon	6/78	95/18670	2.82935e-06	0.000121932	0.000100268	OASL/OAS1/OAS2/OAS3/IFIT2/IFIT3	6
BP	GO:0031123	RNA 3'-end processing	7/78	150/18670	3.0787e-06	0.000126646	0.000104145	EXOSC5/ZFP36L1/THOC5/CPEB1/PABPC1L/FBLL1/USB1	7
BP	GO:0034340	response to type I interferon	6/78	99/18670	3.59995e-06	0.00014165	0.000116483	OASL/OAS1/OAS2/OAS3/IFIT2/IFIT3	6
BP	GO:0008380	RNA splicing	11/78	469/18670	3.81707e-06	0.000143936	0.000118363	RBFOX1/AFF2/THOC5/KHDRBS3/DDX47/POLR2F/CELF4/CELF5/USB1/ARL6IP4/NOVA2	11
BP	GO:0045071	negative regulation of viral genome replication	5/78	59/18670	4.69102e-06	0.000169815	0.000139644	APOBEC3H/OASL/OAS1/OAS3/IFIT5	5
BP	GO:0034249	negative regulation of cellular amide metabolic process	8/78	229/18670	5.08021e-06	0.000172472	0.000141829	SAMD4A/IGF2BP2/ZFP36L1/CELF4/CPEB1/MEX3D/NANOS1/NANOS3	8
BP	GO:0006403	RNA localization	8/78	230/18670	5.24572e-06	0.000172472	0.000141829	RBFOX1/IGF2BP2/NXF3/RRS1/ZFP36L1/THOC5/MVP/MEX3D	8
BP	GO:0009451	RNA modification	7/78	163/18670	5.33615e-06	0.000172472	0.000141829	PUSL1/APOBEC2/APOBEC3H/ADAD2/ADARB1/RPUSD3/FBLL1	7
BP	GO:0016072	rRNA metabolic process	8/78	253/18670	1.05311e-05	0.000328643	0.000270253	CD3EAP/RRP9/DDX52/RRS1/EXOSC5/DDX47/ERN2/FBLL1	8
BP	GO:0019079	viral genome replication	6/78	122/18670	1.20361e-05	0.000363088	0.000298579	APOBEC3H/OASL/OAS1/OAS3/ADARB1/IFIT5	6
BP	GO:0050657	nucleic acid transport	7/78	193/18670	1.60826e-05	0.000454836	0.000374026	RBFOX1/IGF2BP2/NXF3/RRS1/ZFP36L1/THOC5/MVP	7
BP	GO:0050658	RNA transport	7/78	193/18670	1.60826e-05	0.000454836	0.000374026	RBFOX1/IGF2BP2/NXF3/RRS1/ZFP36L1/THOC5/MVP	7
BP	GO:0000288	nuclear-transcribed mRNA catabolic process, deadenylation-dependent decay	5/78	77/18670	1.74599e-05	0.000459443	0.000377814	SAMD4A/EXOSC5/ZFP36L1/NANOS1/NANOS3	5
BP	GO:0090502	RNA phosphodiester bond hydrolysis, endonucleolytic	5/78	77/18670	1.74599e-05	0.000459443	0.000377814	RNASEK/RRS1/PIWIL1/RNASE1/ERN2	5
BP	GO:0051236	establishment of RNA localization	7/78	196/18670	1.77685e-05	0.000459443	0.000377814	RBFOX1/IGF2BP2/NXF3/RRS1/ZFP36L1/THOC5/MVP	7
BP	GO:0050684	regulation of mRNA processing	6/78	137/18670	2.32895e-05	0.000585471	0.000481452	RBFOX1/ZFP36L1/KHDRBS3/CELF4/CELF5/CPEB1	6
BP	GO:0000956	nuclear-transcribed mRNA catabolic process	7/78	207/18670	2.5251e-05	0.000617625	0.000507893	SMG9/SAMD4A/EXOSC5/ZFP36L1/RPL28/NANOS1/NANOS3	7
BP	GO:0050792	regulation of viral process	7/78	208/18670	2.60436e-05	0.000620248	0.00051005	APOBEC3H/OASL/OAS1/OAS3/ADARB1/POLR2F/IFIT5	7
BP	GO:1903901	negative regulation of viral life cycle	5/78	85/18670	2.82421e-05	0.000655363	0.000538926	APOBEC3H/OASL/OAS1/OAS3/IFIT5	5
BP	GO:1903900	regulation of viral life cycle	6/78	149/18670	3.7384e-05	0.000845812	0.000695539	APOBEC3H/OASL/OAS1/OAS3/ADARB1/IFIT5	6
BP	GO:0043903	regulation of symbiosis, encompassing mutualism through parasitism	7/78	222/18670	3.94746e-05	0.00087133	0.000716522	APOBEC3H/OASL/OAS1/OAS3/ADARB1/POLR2F/IFIT5	7
BP	GO:0043900	regulation of multi-organism process	9/78	405/18670	4.73229e-05	0.00100396	0.000825589	APOBEC3H/OASL/OAS1/OAS3/RNASE10/ADARB1/POLR2F/DDX60/IFIT5	9
BP	GO:0061014	positive regulation of mRNA catabolic process	4/78	48/18670	4.7702e-05	0.00100396	0.000825589	ZFP36L1/MEX3D/NANOS1/NANOS3	4
BP	GO:0034587	piRNA metabolic process	3/78	18/18670	5.47127e-05	0.00110033	0.000904839	TDRKH/MOV10L1/PIWIL1	3
BP	GO:1900153	positive regulation of nuclear-transcribed mRNA catabolic process, deadenylation-dependent decay	3/78	18/18670	5.47127e-05	0.00110033	0.000904839	ZFP36L1/NANOS1/NANOS3	3
BP	GO:0048525	negative regulation of viral process	5/78	99/18670	5.88423e-05	0.00115766	0.000951979	APOBEC3H/OASL/OAS1/OAS3/IFIT5	5
BP	GO:0015931	nucleobase-containing compound transport	7/78	241/18670	6.63462e-05	0.00127752	0.00105054	RBFOX1/IGF2BP2/NXF3/RRS1/ZFP36L1/THOC5/MVP	7
BP	GO:1900151	regulation of nuclear-transcribed mRNA catabolic process, deadenylation-dependent decay	3/78	20/18670	7.5978e-05	0.0014325	0.00117799	ZFP36L1/NANOS1/NANOS3	3
BP	GO:0045727	positive regulation of translation	5/78	127/18670	0.000190984	0.00352736	0.00290066	SAMD4A/RPS27L/MIF4GD/RPUSD3/YBX3	5
BP	GO:0034470	ncRNA processing	8/78	384/18670	0.000198947	0.00360094	0.00296117	PUSL1/RRP9/DDX52/RRS1/EXOSC5/DDX47/FBLL1/USB1	8
BP	GO:0006305	DNA alkylation	4/78	72/18670	0.000233789	0.00406882	0.00334592	TDRKH/MOV10L1/EZH2/DNMT1	4
BP	GO:0006306	DNA methylation	4/78	72/18670	0.000233789	0.00406882	0.00334592	TDRKH/MOV10L1/EZH2/DNMT1	4
BP	GO:0042254	ribosome biogenesis	7/78	297/18670	0.000241761	0.00412818	0.00339474	RRP9/RPS27L/DDX52/RRS1/EXOSC5/DDX47/FBLL1	7
BP	GO:0043484	regulation of RNA splicing	5/78	135/18670	0.000253778	0.00425313	0.00349749	RBFOX1/AFF2/KHDRBS3/CELF4/CELF5	5
BP	GO:0006364	rRNA processing	6/78	214/18670	0.000273253	0.00449626	0.00369742	RRP9/DDX52/RRS1/EXOSC5/DDX47/FBLL1	6
BP	GO:0006471	protein ADP-ribosylation	3/78	33/18670	0.000349689	0.00565123	0.00464718	PARP12/TIPARP/PARP4	3
BP	GO:0051028	mRNA transport	5/78	152/18670	0.000438282	0.00695868	0.00572235	IGF2BP2/NXF3/ZFP36L1/THOC5/MVP	5
BP	GO:0034250	positive regulation of cellular amide metabolic process	5/78	153/18670	0.000451623	0.00704688	0.00579488	SAMD4A/RPS27L/MIF4GD/RPUSD3/YBX3	5
BP	GO:0060333	interferon-gamma-mediated signaling pathway	4/78	91/18670	0.000572028	0.00877432	0.00721541	OASL/OAS1/OAS2/OAS3	4
BP	GO:0043901	negative regulation of multi-organism process	5/78	171/18670	0.000748239	0.0110391	0.00907782	APOBEC3H/OASL/OAS1/OAS3/IFIT5	5
BP	GO:0031124	mRNA 3'-end processing	4/78	98/18670	0.000756271	0.0110391	0.00907782	ZFP36L1/THOC5/CPEB1/PABPC1L	4
BP	GO:0048024	regulation of mRNA splicing, via spliceosome	4/78	98/18670	0.000756271	0.0110391	0.00907782	RBFOX1/KHDRBS3/CELF4/CELF5	4
BP	GO:0035457	cellular response to interferon-alpha	2/78	11/18670	0.000924853	0.013078	0.0107545	IFIT2/IFIT3	2
BP	GO:0070213	protein auto-ADP-ribosylation	2/78	11/18670	0.000924853	0.013078	0.0107545	PARP12/TIPARP	2
BP	GO:0043628	ncRNA 3'-end processing	3/78	48/18670	0.00105977	0.0143096	0.0117672	EXOSC5/FBLL1/USB1	3
BP	GO:0006216	cytidine catabolic process	2/78	12/18670	0.00110682	0.0143096	0.0117672	APOBEC2/APOBEC3H	2
BP	GO:0009972	cytidine deamination	2/78	12/18670	0.00110682	0.0143096	0.0117672	APOBEC2/APOBEC3H	2
BP	GO:0016554	cytidine to uridine editing	2/78	12/18670	0.00110682	0.0143096	0.0117672	APOBEC2/APOBEC3H	2
BP	GO:0031126	snoRNA 3'-end processing	2/78	12/18670	0.00110682	0.0143096	0.0117672	EXOSC5/FBLL1	2
BP	GO:0046087	cytidine metabolic process	2/78	12/18670	0.00110682	0.0143096	0.0117672	APOBEC2/APOBEC3H	2
BP	GO:0006354	DNA-templated transcription, elongation	4/78	112/18670	0.00124427	0.01586	0.0130422	CD3EAP/THOC5/EZH2/POLR2F	4
BP	GO:0008298	intracellular mRNA localization	2/78	13/18670	0.00130452	0.0161725	0.0132991	ZFP36L1/MEX3D	2
BP	GO:0045006	DNA deamination	2/78	13/18670	0.00130452	0.0161725	0.0132991	APOBEC3H/EXOSC5	2
BP	GO:0043144	snoRNA processing	2/78	14/18670	0.00151782	0.0183151	0.0150611	EXOSC5/FBLL1	2
BP	GO:0046133	pyrimidine ribonucleoside catabolic process	2/78	14/18670	0.00151782	0.0183151	0.0150611	APOBEC2/APOBEC3H	2
BP	GO:0001522	pseudouridine synthesis	2/78	17/18670	0.00225005	0.0267933	0.022033	PUSL1/RPUSD3	2
BP	GO:0045815	positive regulation of gene expression, epigenetic	3/78	63/18670	0.0023264	0.0273427	0.0224848	CD3EAP/POLR2F/PABPC1L	3
BP	GO:0019058	viral life cycle	6/78	328/18670	0.00249686	0.0289699	0.0238229	APOBEC3H/OASL/OAS1/OAS3/ADARB1/IFIT5	6
BP	GO:0000381	regulation of alternative mRNA splicing, via spliceosome	3/78	65/18670	0.00254367	0.0291395	0.0239623	RBFOX1/CELF4/CELF5	3
BP	GO:0042274	ribosomal small subunit biogenesis	3/78	67/18670	0.00277309	0.0310552	0.0255377	RPS27L/DDX52/RRS1	3
BP	GO:0016074	snoRNA metabolic process	2/78	19/18670	0.00281384	0.0310552	0.0255377	EXOSC5/FBLL1	2
BP	GO:0016075	rRNA catabolic process	2/78	19/18670	0.00281384	0.0310552	0.0255377	EXOSC5/ERN2	2
BP	GO:0043046	DNA methylation involved in gamete generation	2/78	20/18670	0.00311804	0.033998	0.0279576	TDRKH/MOV10L1	2
BP	GO:0035455	response to interferon-alpha	2/78	21/18670	0.00343696	0.0370291	0.0304502	IFIT2/IFIT3	2
BP	GO:0022412	cellular process involved in reproduction in multicellular organism	6/78	357/18670	0.00378907	0.0403424	0.0331749	TDRKH/MOV10L1/PIWIL1/CELF4/PABPC1L/NANOS3	6
BP	GO:0000380	alternative mRNA splicing, via spliceosome	3/78	76/18670	0.00396164	0.0416894	0.0342825	RBFOX1/CELF4/CELF5	3
BP	GO:0010528	regulation of transposition	2/78	23/18670	0.0041184	0.0418781	0.0344377	APOBEC3H/PIWIL1	2
BP	GO:0010529	negative regulation of transposition	2/78	23/18670	0.0041184	0.0418781	0.0344377	APOBEC3H/PIWIL1	2
BP	GO:0042454	ribonucleoside catabolic process	2/78	23/18670	0.0041184	0.0418781	0.0344377	APOBEC2/APOBEC3H	2
BP	GO:0046135	pyrimidine nucleoside catabolic process	2/78	24/18670	0.00448069	0.0450558	0.0370508	APOBEC2/APOBEC3H	2
BP	GO:0007281	germ cell development	5/78	262/18670	0.00480884	0.0478242	0.0393274	MOV10L1/PIWIL1/CELF4/PABPC1L/NANOS3	5
BP	GO:0000377	RNA splicing, via transesterification reactions with bulged adenosine as nucleophile	6/78	379/18670	0.00506017	0.0492414	0.0404928	RBFOX1/KHDRBS3/POLR2F/CELF4/CELF5/NOVA2	6
BP	GO:0000398	mRNA splicing, via spliceosome	6/78	379/18670	0.00506017	0.0492414	0.0404928	RBFOX1/KHDRBS3/POLR2F/CELF4/CELF5/NOVA2	6
CC	GO:0036464	cytoplasmic ribonucleoprotein granule	13/83	212/19717	4.84318e-12	5.18911e-10	4.35044e-10	SAMD4A/APOBEC3H/TDRKH/MOV10L1/PIWIL1/ZFP36L1/CPEB1/RPL28/PABPC1L/PABPC4L/MEX3A/MEX3B/NANOS3	13
CC	GO:0035770	ribonucleoprotein granule	13/83	223/19717	9.18427e-12	5.18911e-10	4.35044e-10	SAMD4A/APOBEC3H/TDRKH/MOV10L1/PIWIL1/ZFP36L1/CPEB1/RPL28/PABPC1L/PABPC4L/MEX3A/MEX3B/NANOS3	13
CC	GO:0000932	P-body	7/83	84/19717	6.3142e-08	2.37835e-06	1.99396e-06	SAMD4A/APOBEC3H/ZFP36L1/CPEB1/MEX3A/MEX3B/NANOS3	7
CC	GO:0043186	P granule	3/83	20/19717	7.78664e-05	0.00146648	0.00122947	TDRKH/MOV10L1/PIWIL1	3
CC	GO:0045495	pole plasm	3/83	20/19717	7.78664e-05	0.00146648	0.00122947	TDRKH/MOV10L1/PIWIL1	3
CC	GO:0060293	germ plasm	3/83	20/19717	7.78664e-05	0.00146648	0.00122947	TDRKH/MOV10L1/PIWIL1	3
CC	GO:0044452	nucleolar part	6/83	178/19717	0.000105624	0.00170507	0.0014295	CD3EAP/SAMD4A/RRP9/RRS1/POLR2F/FBLL1	6
CC	GO:0001650	fibrillar center	5/83	132/19717	0.000238215	0.00336479	0.00282097	CD3EAP/SAMD4A/RRS1/POLR2F/FBLL1	5
CC	GO:0005736	RNA polymerase I complex	2/83	13/19717	0.00132509	0.0166372	0.0139483	CD3EAP/POLR2F	2
CC	GO:0005665	RNA polymerase II, core complex	2/83	15/19717	0.00177405	0.0200467	0.0168067	POLR2J3/POLR2F	2
CC	GO:0010494	cytoplasmic stress granule	3/83	66/19717	0.00271918	0.0279334	0.0234188	PABPC1L/PABPC4L/NANOS3	3
CC	GO:0030684	preribosome	3/83	76/19717	0.00405341	0.0381696	0.0320006	RRP9/RRS1/FBLL1	3
MF	GO:0140098	catalytic activity, acting on RNA	17/88	386/17697	6.022e-12	7.28662e-10	4.24709e-10	CD3EAP/RNASEK/POLR2J3/MOV10L1/DDX52/PIWIL1/RNASE1/RNASE2/RNASE3/EXOSC5/DDX47/ERN2/POLR2F/DHX32/DDX60/FBLL1/USB1	17
MF	GO:0003730	mRNA 3'-UTR binding	10/88	91/17697	2.52922e-11	1.53018e-09	8.91883e-10	ELAVL3/ELAVL4/IGF2BP2/PCBP4/ZFP36L1/CPEB1/PABPC1L/PABPC4L/MEX3D/YBX3	10
MF	GO:0003725	double-stranded RNA binding	8/88	75/17697	3.47535e-09	1.40173e-07	8.17013e-08	OASL/OAS1/OAS2/OAS3/ADAD2/ADARB1/DDX60/ZFR2	8
MF	GO:0045182	translation regulator activity	7/88	60/17697	1.83975e-08	5.56524e-07	3.24377e-07	SAMD4A/RPS27L/IGF2BP2/MIF4GD/CELF4/CPEB1/NANOS1	7
MF	GO:0004518	nuclease activity	10/88	205/17697	7.18753e-08	1.73938e-06	1.01382e-06	RNASEK/PIWIL1/RNASE1/RNASE2/RNASE3/EXOSC5/RNASE11/ERN2/USB1/AEN	10
MF	GO:0004540	ribonuclease activity	8/88	114/17697	9.68877e-08	1.9539e-06	1.13885e-06	RNASEK/PIWIL1/RNASE1/RNASE2/RNASE3/EXOSC5/ERN2/USB1	8
MF	GO:0035925	mRNA 3'-UTR AU-rich region binding	5/88	26/17697	1.64187e-07	2.83808e-06	1.65421e-06	ELAVL3/ELAVL4/ZFP36L1/CPEB1/MEX3D	5
MF	GO:0017091	AU-rich element binding	5/88	28/17697	2.43395e-07	3.68135e-06	2.14572e-06	ELAVL3/ELAVL4/ZFP36L1/CPEB1/MEX3D	5
MF	GO:0004519	endonuclease activity	7/88	127/17697	3.25397e-06	4.37478e-05	2.54989e-05	RNASEK/PIWIL1/RNASE1/RNASE2/RNASE3/RNASE11/ERN2	7
MF	GO:0003727	single-stranded RNA binding	6/88	95/17697	7.75702e-06	8.6335e-05	5.03214e-05	PIWIL1/DDX60/PABPC1L/PABPC4L/ZFR2/IFIT5	6
MF	GO:0030371	translation repressor activity	4/88	26/17697	7.84864e-06	8.6335e-05	5.03214e-05	SAMD4A/CELF4/CPEB1/NANOS1	4
MF	GO:0090079	translation regulator activity, nucleic acid binding	4/88	28/17697	1.06679e-05	0.000107568	6.26975e-05	RPS27L/MIF4GD/CELF4/CPEB1	4
MF	GO:0019239	deaminase activity	4/88	32/17697	1.84537e-05	0.000171762	0.000100113	APOBEC2/APOBEC3H/ADAD2/ADARB1	4
MF	GO:0016814	hydrolase activity, acting on carbon-nitrogen (but not peptide) bonds, in cyclic amidines	4/88	34/17697	2.36191e-05	0.000204137	0.000118984	APOBEC2/APOBEC3H/ADAD2/ADARB1	4
MF	GO:0003724	RNA helicase activity	5/88	78/17697	4.30097e-05	0.000346945	0.000202221	MOV10L1/DDX52/DDX47/DHX32/DDX60	5
MF	GO:1990404	protein ADP-ribosylase activity	3/88	15/17697	5.17722e-05	0.000391527	0.000228206	PARP12/TIPARP/PARP4	3
MF	GO:0016779	nucleotidyltransferase activity	6/88	137/17697	6.21017e-05	0.000442018	0.000257636	CD3EAP/POLR2J3/OAS1/OAS2/OAS3/POLR2F	6
MF	GO:0003950	NAD+ ADP-ribosyltransferase activity	3/88	22/17697	0.00017087	0.00114862	0.00066949	PARP12/TIPARP/PARP4	3
MF	GO:0004521	endoribonuclease activity	4/88	64/17697	0.000288853	0.00183954	0.0010722	RNASEK/PIWIL1/RNASE1/ERN2	4
MF	GO:0070566	adenylyltransferase activity	3/88	29/17697	0.000395356	0.0023919	0.00139415	OAS1/OAS2/OAS3	3
MF	GO:0008266	poly(U) RNA binding	3/88	30/17697	0.00043771	0.00252204	0.00147	PABPC1L/PABPC4L/IFIT5	3
MF	GO:0008187	poly-pyrimidine tract binding	3/88	33/17697	0.000581913	0.00320052	0.00186546	PABPC1L/PABPC4L/IFIT5	3
MF	GO:0008135	translation factor activity, RNA binding	4/88	85/17697	0.000850367	0.00447367	0.00260753	EIF3CL/EEF1A2/CPEB1/EIF4E1B	4
MF	GO:0003899	DNA-directed 5'-3' RNA polymerase activity	3/88	41/17697	0.0011048	0.00557005	0.00324657	CD3EAP/POLR2J3/POLR2F	3
MF	GO:0001055	RNA polymerase II activity	2/88	11/17697	0.00130594	0.0060971	0.00355377	POLR2J3/POLR2F	2
MF	GO:0004386	helicase activity	5/88	163/17697	0.00131976	0.0060971	0.00355377	MOV10L1/DDX52/DDX47/DHX32/DDX60	5
MF	GO:0034062	5'-3' RNA polymerase activity	3/88	45/17697	0.00144974	0.0060971	0.00355377	CD3EAP/POLR2J3/POLR2F	3
MF	GO:0097747	RNA polymerase activity	3/88	45/17697	0.00144974	0.0060971	0.00355377	CD3EAP/POLR2J3/POLR2F	3
MF	GO:0001054	RNA polymerase I activity	2/88	12/17697	0.00156207	0.0060971	0.00355377	CD3EAP/POLR2F	2
MF	GO:0004000	adenosine deaminase activity	2/88	12/17697	0.00156207	0.0060971	0.00355377	ADAD2/ADARB1	2
MF	GO:0004126	cytidine deaminase activity	2/88	12/17697	0.00156207	0.0060971	0.00355377	APOBEC2/APOBEC3H	2
MF	GO:0016763	transferase activity, transferring pentosyl groups	3/88	47/17697	0.00164481	0.00621944	0.00362508	PARP12/TIPARP/PARP4	3
MF	GO:0008494	translation activator activity	2/88	13/17697	0.00184012	0.00654866	0.00381697	RPS27L/MIF4GD	2
MF	GO:0009982	pseudouridine synthase activity	2/88	13/17697	0.00184012	0.00654866	0.00381697	PUSL1/RPUSD3	2
MF	GO:0000900	translation repressor activity, mRNA regulatory element binding	2/88	15/17697	0.00246113	0.00850847	0.00495926	CELF4/CPEB1	2
MF	GO:0016810	hydrolase activity, acting on carbon-nitrogen (but not peptide) bonds	4/88	123/17697	0.00330521	0.0111092	0.00647513	APOBEC2/APOBEC3H/ADAD2/ADARB1	4
MF	GO:0000339	RNA cap binding	2/88	19/17697	0.0039567	0.0129395	0.00754193	EIF4E1B/IFIT5	2
MF	GO:0043021	ribonucleoprotein complex binding	4/88	133/17697	0.00436849	0.0139102	0.00810773	PIWIL1/EZH2/CPEB1/YBX3	4
MF	GO:0008143	poly(A) binding	2/88	24/17697	0.00628417	0.019497	0.0113641	PABPC1L/PABPC4L	2
MF	GO:0030515	snoRNA binding	2/88	26/17697	0.00735236	0.0222409	0.0129634	RRP9/NUDT16L1	2
MF	GO:0004527	exonuclease activity	3/88	81/17697	0.00766673	0.0226262	0.013188	EXOSC5/USB1/AEN	3
MF	GO:0016866	intramolecular transferase activity	2/88	27/17697	0.00791505	0.0228029	0.0132909	PUSL1/RPUSD3	2
MF	GO:0070717	poly-purine tract binding	2/88	30/17697	0.00971512	0.0273379	0.0159342	PABPC1L/PABPC4L	2
MF	GO:0000175	3'-5'-exoribonuclease activity	2/88	34/17697	0.0123693	0.0340156	0.0198264	EXOSC5/USB1	2
MF	GO:0016896	exoribonuclease activity, producing 5'-phosphomonoesters	2/88	36/17697	0.0138019	0.0371117	0.021631	EXOSC5/USB1	2
MF	GO:0004532	exoribonuclease activity	2/88	38/17697	0.0153028	0.0402529	0.0234619	EXOSC5/USB1	2
MF	GO:0003735	structural constituent of ribosome	4/88	202/17697	0.0182571	0.0470024	0.0273959	RPS27L/MRPL14/RPL28/MRPS25	4

## Sheet: Table S2B
Table S2B. GO analysis results for downregulated differentially expressed RBPs.
ONTOLOGY	ID	Description	GeneRatio	BgRatio	pvalue	p.adjust	qvalue	geneID	Count
BP	GO:0006417	regulation of translation	15/67	424/18670	2.02852e-11	2.83385e-08	2.38298e-08	EIF5A2/CALR/PIWIL2/PAIP2/PAIP2B/DDX25/RC3H1/ZFP36/ZFP36L2/EIF2AK3/RBM24/DDX3X/CPEB3/CPEB4/NOLC1	15
BP	GO:0034248	regulation of cellular amide metabolic process	15/67	483/18670	1.26213e-10	8.81595e-08	7.41333e-08	EIF5A2/CALR/PIWIL2/PAIP2/PAIP2B/DDX25/RC3H1/ZFP36/ZFP36L2/EIF2AK3/RBM24/DDX3X/CPEB3/CPEB4/NOLC1	15
BP	GO:0017148	negative regulation of translation	11/67	209/18670	1.97417e-10	9.19305e-08	7.73044e-08	CALR/PAIP2/PAIP2B/RC3H1/ZFP36/ZFP36L2/EIF2AK3/RBM24/DDX3X/CPEB3/CPEB4	11
BP	GO:0034249	negative regulation of cellular amide metabolic process	11/67	229/18670	5.22642e-10	1.82533e-07	1.53492e-07	CALR/PAIP2/PAIP2B/RC3H1/ZFP36/ZFP36L2/EIF2AK3/RBM24/DDX3X/CPEB3/CPEB4	11
BP	GO:1903311	regulation of mRNA metabolic process	12/67	324/18670	1.55469e-09	4.3438e-07	3.6527e-07	MBNL2/RBM46/RBMXL1/TRA2B/CSDC2/RC3H1/ZFP36/ZFP36L2/KHDRBS2/RBM24/DDX17/CPEB3	12
BP	GO:0061158	3'-UTR-mediated mRNA destabilization	5/67	16/18670	2.16574e-09	5.04256e-07	4.24029e-07	RC3H1/ZFP36/ZFP36L2/RBM24/CPEB3	5
BP	GO:1903313	positive regulation of mRNA metabolic process	7/67	78/18670	1.20033e-08	2.39551e-06	2.01439e-06	RBMXL1/TRA2B/RC3H1/ZFP36/ZFP36L2/RBM24/CPEB3	7
BP	GO:0043484	regulation of RNA splicing	8/67	135/18670	2.7634e-08	4.82559e-06	4.05784e-06	MBNL2/RBM20/RBMXL1/TRA2B/KHDRBS2/RBM24/DDX17/SETX	8
BP	GO:0061157	mRNA destabilization	5/67	30/18670	6.79693e-08	1.05504e-05	8.87179e-06	RC3H1/ZFP36/ZFP36L2/RBM24/CPEB3	5
BP	GO:0008380	RNA splicing	12/67	469/18670	9.40516e-08	1.21307e-05	1.02007e-05	SUGP2/MBNL2/RBM20/RBMXL1/RBMXL2/TRA2B/KHDRBS2/PPARGC1A/RBM24/PCF11/DDX17/SETX	12
BP	GO:0050779	RNA destabilization	5/67	32/18670	9.55173e-08	1.21307e-05	1.02007e-05	RC3H1/ZFP36/ZFP36L2/RBM24/CPEB3	5
BP	GO:0090305	nucleic acid phosphodiester bond hydrolysis	10/67	302/18670	1.16089e-07	1.35146e-05	1.13645e-05	ZC3H12B/ZC3H12C/DICER1/AZGP1/PIWIL2/ZFP36/NUDT16/PCF11/ISG20/RNASET2	10
BP	GO:0006401	RNA catabolic process	11/67	397/18670	1.54591e-07	1.66126e-05	1.39696e-05	RBM46/CSDC2/SMG1/RC3H1/ZFP36/ZFP36L2/NUDT16/RBM24/CPEB3/ISG20/RNASET2	11
BP	GO:0050684	regulation of mRNA processing	7/67	137/18670	5.91775e-07	5.90507e-05	4.96557e-05	MBNL2/RBMXL1/TRA2B/KHDRBS2/RBM24/DDX17/CPEB3	7
BP	GO:0043046	DNA methylation involved in gamete generation	4/67	20/18670	7.02733e-07	6.54479e-05	5.50351e-05	TDRD9/TDRD5/PIWIL2/TDRD12	4
BP	GO:0061014	positive regulation of mRNA catabolic process	5/67	48/18670	7.76992e-07	6.78411e-05	5.70476e-05	RC3H1/ZFP36/ZFP36L2/RBM24/CPEB3	5
BP	GO:0042254	ribosome biogenesis	9/67	297/18670	1.10127e-06	9.04985e-05	7.61002e-05	GNL3L/NUDT16/UTP14C/DDX3X/DDX31/PIH1D2/DDX17/ISG20/NOLC1	9
BP	GO:0090501	RNA phosphodiester bond hydrolysis	7/67	154/18670	1.30177e-06	0.000101032		DICER1/AZGP1/PIWIL2/NUDT16/PCF11/ISG20/RNASET2	7
BP	GO:0048024	regulation of mRNA splicing, via spliceosome	6/67	98/18670		0.000101536	8.53814e-05	MBNL2/RBMXL1/TRA2B/KHDRBS2/RBM24/DDX17	6
BP	GO:0043488	regulation of mRNA stability	7/67	177/18670	3.29204e-06	0.000229949	0.000193364	RBM46/CSDC2/RC3H1/ZFP36/ZFP36L2/RBM24/CPEB3	7
BP	GO:0043487	regulation of RNA stability	7/67	183/18670	4.10393e-06	0.000273009	0.000229573	RBM46/CSDC2/RC3H1/ZFP36/ZFP36L2/RBM24/CPEB3	7
BP	GO:0006402	mRNA catabolic process	9/67	364/18670	5.81949e-06	0.000369537	0.000310744	RBM46/CSDC2/SMG1/RC3H1/ZFP36/ZFP36L2/NUDT16/RBM24/CPEB3	9
BP	GO:0033120	positive regulation of RNA splicing	4/67	34/18670	6.47704e-06	0.000393409	0.000330818	RBM20/RBMXL1/TRA2B/SETX	4
BP	GO:0061013	regulation of mRNA catabolic process	7/67	199/18670	7.12097e-06	0.0004145	0.000348553	RBM46/CSDC2/RC3H1/ZFP36/ZFP36L2/RBM24/CPEB3	7
BP	GO:0000377	RNA splicing, via transesterification reactions with bulged adenosine as nucleophile	9/67	379/18670	8.05542e-06	0.000432824	0.000363961	MBNL2/RBMXL1/RBMXL2/TRA2B/KHDRBS2/RBM24/PCF11/DDX17/SETX	9
BP	GO:0000398	mRNA splicing, via spliceosome	9/67	379/18670	8.05542e-06	0.000432824	0.000363961	MBNL2/RBMXL1/RBMXL2/TRA2B/KHDRBS2/RBM24/PCF11/DDX17/SETX	9
BP	GO:0000375	RNA splicing, via transesterification reactions	9/67	382/18670	8.58146e-06	0.000444011	0.000373369	MBNL2/RBMXL1/RBMXL2/TRA2B/KHDRBS2/RBM24/PCF11/DDX17/SETX	9
BP	GO:0034587	piRNA metabolic process	3/67	18/18670	3.46818e-05	0.00167071	0.0014049	TDRD9/PIWIL2/TDRD12	3
BP	GO:1900153	positive regulation of nuclear-transcribed mRNA catabolic process, deadenylation-dependent decay	3/67	18/18670	3.46818e-05	0.00167071	0.0014049	ZFP36/ZFP36L2/CPEB3	3
BP	GO:0045947	negative regulation of translational initiation	3/67	19/18670	4.10789e-05	0.00191291	0.00160857	PAIP2/PAIP2B/EIF2AK3	3
BP	GO:1900151	regulation of nuclear-transcribed mRNA catabolic process, deadenylation-dependent decay	3/67	20/18670	4.82042e-05	0.0021723	0.00182668	ZFP36/ZFP36L2/CPEB3	3
BP	GO:0034470	ncRNA processing	8/67	384/18670	6.73367e-05	0.00293967	0.00247197	DICER1/SMAD1/NUDT16/UTP14C/PIH1D2/DDX17/ISG20/NOLC1	8
BP	GO:0000381	regulation of alternative mRNA splicing, via spliceosome	4/67	65/18670	8.69784e-05	0.00368209	0.00309627	MBNL2/TRA2B/RBM24/DDX17	4
BP	GO:0006364	rRNA processing	6/67	214/18670	0.000117852	0.00484235	0.00407193	NUDT16/UTP14C/PIH1D2/DDX17/ISG20/NOLC1	6
BP	GO:0006305	DNA alkylation	4/67	72/18670	0.000129701	0.0050331	0.00423233	TDRD9/TDRD5/PIWIL2/TDRD12	4
BP	GO:0006306	DNA methylation	4/67	72/18670	0.000129701	0.0050331	0.00423233	TDRD9/TDRD5/PIWIL2/TDRD12	4
BP	GO:0032196	transposition	3/67	28/18670	0.000135707	0.00512385	0.00430865	L1TD1/TDRD9/PIWIL2	3
BP	GO:2000765	regulation of cytoplasmic translation	3/67	29/18670	0.000150978	0.00555041	0.00466734	RBM24/CPEB3/CPEB4	3
BP	GO:0000380	alternative mRNA splicing, via spliceosome	4/67	76/18670	0.000160015	0.00559895	0.00470815	MBNL2/TRA2B/RBM24/DDX17	4
BP	GO:0010586	miRNA metabolic process	3/67	30/18670	0.000167323	0.00559895	0.00470815	DICER1/RC3H1/DDX17	3
BP	GO:0000288	nuclear-transcribed mRNA catabolic process, deadenylation-dependent decay	4/67	77/18670	0.000168329	0.00559895	0.00470815	RC3H1/ZFP36/ZFP36L2/CPEB3	4
BP	GO:0090502	RNA phosphodiester bond hydrolysis, endonucleolytic	4/67	77/18670	0.000168329	0.00559895	0.00470815	DICER1/PIWIL2/NUDT16/RNASET2	4
BP	GO:0050685	positive regulation of mRNA processing	3/67	31/18670	0.000184776	0.00590195	0.00496295	RBMXL1/TRA2B/CPEB3	3
BP	GO:0006446	regulation of translational initiation	4/67	79/18670	0.000185888	0.00590195	0.00496295	PAIP2/PAIP2B/EIF2AK3/DDX3X	4
BP	GO:0051028	mRNA transport	5/67	152/18670	0.000215401	0.00668701	0.0056231	EIF5A2/NUP153/DDX25/SMG1/ZFP36	5
BP	GO:0016072	rRNA metabolic process	6/67	253/18670	0.000291749	0.0088603	0.00745062	NUDT16/UTP14C/PIH1D2/DDX17/ISG20/NOLC1	6
BP	GO:0044728	DNA methylation or demethylation	4/67	94/18670	0.000362373	0.010771	0.00905731	TDRD9/TDRD5/PIWIL2/TDRD12	4
BP	GO:0038061	NIK/NF-kappaB signaling	5/67	183/18670	0.000505973	0.0147259	0.012383	DICER1/PRDX1/CALR/RC3H1/TLR3	5
BP	GO:0006378	mRNA polyadenylation	3/67	44/18670	0.000526578	0.0150129	0.0126243	PCF11/CPEB3/PAPOLB	3
BP	GO:0048255	mRNA stabilization	3/67	45/18670	0.000562748	0.0157232	0.0132216	RBM46/ZFP36/RBM24	3
BP	GO:0043631	RNA polyadenylation	3/67	46/18670	0.00060047	0.0164482	0.0138313	PCF11/CPEB3/PAPOLB	3
BP	GO:0071826	ribonucleoprotein complex subunit organization	6/67	291/18670	0.000612309	0.0164499	0.0138327	DICER1/TDRD5/RC3H1/DDX3X/PIH1D2/SETX	6
BP	GO:0050657	nucleic acid transport	5/67	193/18670	0.000644104	0.0166632	0.0140121	EIF5A2/NUP153/DDX25/SMG1/ZFP36	5
BP	GO:0050658	RNA transport	5/67	193/18670	0.000644104	0.0166632	0.0140121	EIF5A2/NUP153/DDX25/SMG1/ZFP36	5
BP	GO:0051236	establishment of RNA localization	5/67	196/18670	0.000690581	0.0175408	0.01475	EIF5A2/NUP153/DDX25/SMG1/ZFP36	5
BP	GO:0043489	RNA stabilization	3/67	50/18670	0.000767413	0.0191442	0.0160984	RBM46/ZFP36/RBM24	3
BP	GO:0006304	DNA modification	4/67	116/18670	0.000802068	0.019611	0.0164908	TDRD9/TDRD5/PIWIL2/TDRD12	4
BP	GO:0060213	positive regulation of nuclear-transcribed mRNA poly(A) tail shortening	2/67	12/18670	0.000818118	0.019611	0.0164908	ZFP36/CPEB3	2
BP	GO:1901222	regulation of NIK/NF-kappaB signaling	4/67	117/18670	0.000828236	0.019611	0.0164908	PRDX1/CALR/RC3H1/TLR3	4
BP	GO:1902373	negative regulation of mRNA catabolic process	3/67	52/18670	0.000860881	0.0200442	0.0168551	RBM46/ZFP36/RBM24	3
BP	GO:0000956	nuclear-transcribed mRNA catabolic process	5/67	207/18670	0.000882758	0.0202166	0.0170001	SMG1/RC3H1/ZFP36/ZFP36L2/CPEB3	5
BP	GO:0030968	endoplasmic reticulum unfolded protein response	4/67	121/18670	0.000938957	0.0211568	0.0177908	CALR/CANX/CALR3/EIF2AK3	4
BP	GO:0060211	regulation of nuclear-transcribed mRNA poly(A) tail shortening	2/67	14/18670	0.00112279	0.0245352	0.0206316	ZFP36/CPEB3	2
BP	GO:0045727	positive regulation of translation	4/67	127/18670	0.00112402	0.0245352	0.0206316	EIF5A2/PIWIL2/DDX3X/CPEB3	4
BP	GO:1902369	negative regulation of RNA catabolic process	3/67	59/18670	0.00124389	0.026734	0.0224806	RBM46/ZFP36/RBM24	3
BP	GO:0006414	translational elongation	4/67	133/18670	0.0013333	0.0282215	0.0237314	EIF5A2/MRPS14/CPEB3/MRPS31	4
BP	GO:0006403	RNA localization	5/67	230/18670	0.00141028	0.0294053	0.0247269	EIF5A2/NUP153/DDX25/SMG1/ZFP36	5
BP	GO:0006913	nucleocytoplasmic transport	6/67	343/18670	0.0014316	0.029411	0.0247317	NUP153/CALR/PPP1R10/DDX25/SMG1/NOLC1	6
BP	GO:0034975	protein folding in endoplasmic reticulum	2/67	16/18670	0.00147376	0.0298384	0.0250911	CALR/CANX	2
BP	GO:0051169	nuclear transport	6/67	346/18670	0.0014964	0.0298639	0.0251126	NUP153/CALR/PPP1R10/DDX25/SMG1/NOLC1	6
BP	GO:0034620	cellular response to unfolded protein	4/67	140/18670	0.00161024	0.0316831	0.0266423	CALR/CANX/CALR3/EIF2AK3	4
BP	GO:0015931	nucleobase-containing compound transport	5/67	241/18670	0.00173183	0.0335543	0.0282158	EIF5A2/NUP153/DDX25/SMG1/ZFP36	5
BP	GO:0022412	cellular process involved in reproduction in multicellular organism	6/67	357/18670	0.00175338	0.0335543	0.0282158	TDRD9/TDRD5/PIWIL2/DDX25/RNF17/TDRD12	6
BP	GO:0051321	meiotic cell cycle	5/67	249/18670	0.0019974	0.0377078	0.0317084	TDRD9/CALR/PIWIL2/UTP14C/TDRD12	5
BP	GO:0071383	cellular response to steroid hormone stimulus	5/67	250/18670	0.00203258	0.0378383	0.0318182	CALR/ZFP36/ZFP36L2/PPARGC1A/DDX17	5
BP	GO:0006448	regulation of translational elongation	2/67	19/18670	0.00208558	0.0378383	0.0318182	EIF5A2/CPEB3	2
BP	GO:0016074	snoRNA metabolic process	2/67	19/18670	0.00208558	0.0378383	0.0318182	NUDT16/NOLC1	2
BP	GO:0034250	positive regulation of cellular amide metabolic process	4/67	153/18670	0.00222663	0.0398795	0.0335347	EIF5A2/PIWIL2/DDX3X/CPEB3	4
BP	GO:0034504	protein localization to nucleus	5/67	262/18670	0.00249094	0.0439695	0.0369739	NUP153/CALR/PPP1R10/EIF2AK3/NOLC1	5
BP	GO:0048026	positive regulation of mRNA splicing, via spliceosome	2/67	21/18670	0.00254941	0.0439695	0.0369739	RBMXL1/TRA2B	2
BP	GO:2001014	regulation of skeletal muscle cell differentiation	2/67	21/18670	0.00254941	0.0439695	0.0369739	RBM24/DDX17	2
BP	GO:1901224	positive regulation of NIK/NF-kappaB signaling	3/67	77/18670	0.00267324	0.0450689	0.0378984	CALR/RC3H1/TLR3	3
BP	GO:0035967	cellular response to topologically incorrect protein	4/67	161/18670	0.00267768	0.0450689	0.0378984	CALR/CANX/CALR3/EIF2AK3	4
BP	GO:0070935	3'-UTR-mediated mRNA stabilization	2/67	22/18670	0.00279787	0.0459839	0.0386678	ZFP36/RBM24	2
BP	GO:1901522	positive regulation of transcription from RNA polymerase II promoter involved in cellular response to chemical stimulus	2/67	22/18670	0.00279787	0.0459839	0.0386678	SMAD1/SMAD9	2
BP	GO:1903312	negative regulation of mRNA metabolic process	3/67	79/18670	0.00287522	0.0467056	0.0392747	RBM46/ZFP36/RBM24	3
BP	GO:0010528	regulation of transposition	2/67	23/18670	0.00305726	0.0484455	0.0407378	TDRD9/PIWIL2	2
BP	GO:0010529	negative regulation of transposition	2/67	23/18670	0.00305726	0.0484455	0.0407378	TDRD9/PIWIL2	2
BP	GO:0032204	regulation of telomere maintenance	3/67	81/18670	0.00308636	0.0484455	0.0407378	GNL3L/PPP1R10/SMG1	3
BP	GO:0022618	ribonucleoprotein complex assembly	5/67	277/18670	0.00316449	0.04912	0.041305	DICER1/RC3H1/DDX3X/PIH1D2/SETX	5
CC	GO:0036464	cytoplasmic ribonucleoprotein granule	10/69	212/19717	3.26754e-09	2.03569e-07	1.54681e-07	TDRD9/TDRD5/TDRD6/PIWIL2/DDX25/RC3H1/ZFP36/DDX3X/PABPC5/HELZ	10
CC	GO:0035770	ribonucleoprotein granule	10/69	223/19717	5.31513e-09	2.03569e-07	1.54681e-07	TDRD9/TDRD5/TDRD6/PIWIL2/DDX25/RC3H1/ZFP36/DDX3X/PABPC5/HELZ	10
CC	GO:0043186	P granule	5/69	20/19717	6.7407e-09	2.03569e-07	1.54681e-07	TDRD9/TDRD5/PIWIL2/DDX3X/HELZ	5
CC	GO:0045495	pole plasm	5/69	20/19717	6.7407e-09	2.03569e-07	1.54681e-07	TDRD9/TDRD5/PIWIL2/DDX3X/HELZ	5
CC	GO:0060293	germ plasm	5/69	20/19717	6.7407e-09	2.03569e-07	1.54681e-07	TDRD9/TDRD5/PIWIL2/DDX3X/HELZ	5
CC	GO:0033391	chromatoid body	4/69	13/19717	9.58805e-08	2.41299e-06	1.8335e-06	TDRD5/TDRD6/PIWIL2/DDX25	4
CC	GO:0010494	cytoplasmic stress granule	5/69	66/19717	3.4308e-06	7.40073e-05	5.62342e-05	DDX25/RC3H1/ZFP36/DDX3X/PABPC5	5
CC	GO:0005840	ribosome	6/69	272/19717	0.000377656	0.00712826	0.00541638	CANX/EIF2AK3/PPARGC1A/DDX3X/MRPS14/MRPS31	6
CC	GO:0030014	CCR4-NOT complex	2/69	17/19717	0.00158667	0.0239587	0.018205	ZFP36/CPEB3	2
CC	GO:0097440	apical dendrite	2/69	17/19717	0.00158667	0.0239587	0.018205	PPARGC1A/CPEB3	2
CC	GO:0015935	small ribosomal subunit	3/69	72/19717	0.00205831	0.028255	0.0214694	DDX3X/MRPS14/MRPS31	3
CC	GO:0044322	endoplasmic reticulum quality control compartment	2/69	24/19717	0.00316951	0.039883	0.030305	CALR/CANX	2
CC	GO:0000314	organellar small ribosomal subunit	2/69	28/19717	0.00430188	0.0435081	0.0330595	MRPS14/MRPS31	2
CC	GO:0005763	mitochondrial small ribosomal subunit	2/69	28/19717	0.00430188	0.0435081	0.0330595	MRPS14/MRPS31	2
CC	GO:0071556	integral component of lumenal side of endoplasmic reticulum membrane	2/69	29/19717	0.00461013	0.0435081	0.0330595	CALR/CANX	2
CC	GO:0098553	lumenal side of endoplasmic reticulum membrane	2/69	29/19717	0.00461013	0.0435081	0.0330595	CALR/CANX	2
CC	GO:1902555	endoribonuclease complex	2/69	31/19717	0.00525634	0.0448739	0.0340973	DICER1/ZFP36	2
CC	GO:1905348	endonuclease complex	2/69	32/19717	0.00559415	0.0448739	0.0340973	DICER1/ZFP36	2
CC	GO:0005635	nuclear envelope	6/69	464/19717	0.00564638	0.0448739	0.0340973	EIF5A2/NUP153/CALR/CALR3/SMAD1/TRA2B	6
CC	GO:0005790	smooth endoplasmic reticulum	2/69	34/19717	0.00629884	0.0475562	0.0361354	CALR/CANX	2
MF	GO:0004386	helicase activity	10/68	163/17697	6.11548e-10	1.04575e-07	7.59607e-08	TDRD9/DICER1/DDX25/DDX3X/DDX31/TDRD12/DDX17/DDX43/HELZ/SETX	10
MF	GO:0003730	mRNA 3'-UTR binding	8/68	91/17697	2.05222e-09	1.24949e-07	9.07599e-08	CSDC2/RC3H1/ZFP36/ZFP36L2/RBM24/CPEB3/CPEB4/PABPC5	8
MF	GO:0140098	catalytic activity, acting on RNA	13/68	386/17697	2.19208e-09	1.24949e-07	9.07599e-08	TDRD9/DICER1/AZGP1/PIWIL2/DDX25/NUDT16/DDX3X/DDX31/TDRD12/DDX17/DDX43/ISG20/RNASET2	13
MF	GO:0003724	RNA helicase activity	7/68	78/17697	1.91825e-08	8.20054e-07	5.95668e-07	TDRD9/DDX25/DDX3X/DDX31/TDRD12/DDX17/DDX43	7
MF	GO:0000900	translation repressor activity, mRNA regulatory element binding	4/68	15/17697	2.63562e-07	9.01383e-06	6.54744e-06	PAIP2/PAIP2B/CPEB3/CPEB4	4
MF	GO:0004518	nuclease activity	8/68	205/17697	1.15237e-06	3.28425e-05	2.38561e-05	ZC3H12B/ZC3H12C/DICER1/AZGP1/PIWIL2/NUDT16/ISG20/RNASET2	8
MF	GO:0030371	translation repressor activity	4/68	26/17697	2.79617e-06	5.91884e-05	4.29931e-05	PAIP2/PAIP2B/CPEB3/CPEB4	4
MF	GO:0035925	mRNA 3'-UTR AU-rich region binding	4/68	26/17697	2.79617e-06	5.91884e-05	4.29931e-05	ZFP36/ZFP36L2/RBM24/CPEB3	4
MF	GO:0045182	translation regulator activity	5/68	60/17697	3.34478e-06	5.91884e-05	4.29931e-05	PAIP2/PAIP2B/EIF2AK3/CPEB3/CPEB4	5
MF	GO:0017091	AU-rich element binding	4/68	28/17697	3.80744e-06	5.91884e-05	4.29931e-05	ZFP36/ZFP36L2/RBM24/CPEB3	4
MF	GO:0090079	translation regulator activity, nucleic acid binding	4/68	28/17697	3.80744e-06	5.91884e-05	4.29931e-05	PAIP2/PAIP2B/CPEB3/CPEB4	4
MF	GO:0004540	ribonuclease activity	6/68	114/17697	4.94934e-06	7.05281e-05	5.123e-05	DICER1/AZGP1/PIWIL2/NUDT16/ISG20/RNASET2	6
MF	GO:0004519	endonuclease activity	6/68	127/17697	9.22616e-06	0.000121359	8.81528e-05	ZC3H12B/ZC3H12C/DICER1/PIWIL2/NUDT16/RNASET2	6
MF	GO:0043021	ribonucleoprotein complex binding	6/68	133/17697	1.20189e-05	0.000146803	0.000106634	EIF5A2/PIWIL2/DDX3X/CPEB3/CPEB4/NOLC1	6
MF	GO:0035613	RNA stem-loop binding	3/68	18/17697	4.24851e-05	0.000484331	0.000351807	RC3H1/DDX3X/CPEB3	3
MF	GO:0008143	poly(A) binding	3/68	24/17697	0.000103654	0.00107108	0.000778008	KHDRBS2/DDX3X/PABPC5	3
MF	GO:0004521	endoribonuclease activity	4/68	64/17697	0.000106482	0.00107108	0.000778008	DICER1/PIWIL2/NUDT16/RNASET2	4
MF	GO:0030515	snoRNA binding	3/68	26/17697	0.000132422	0.00125801	0.000913788	NUDT16/ISG20/NOLC1	3
MF	GO:0003725	double-stranded RNA binding	4/68	75/17697	0.000197336	0.00174865	0.00127018	DICER1/RC3H1/DDX3X/TLR3	4
MF	GO:0070717	poly-purine tract binding	3/68	30/17697	0.00020452	0.00174865	0.00127018	KHDRBS2/DDX3X/PABPC5	3
MF	GO:0003727	single-stranded RNA binding	4/68	95/17697	0.00048794	0.00397322	0.00288606	L1TD1/KHDRBS2/DDX3X/PABPC5	4
MF	GO:0005072	transforming growth factor beta receptor, cytoplasmic mediator activity	2/68	10/17697	0.00064177	0.00498831	0.00362339	SMAD1/SMAD9	2
MF	GO:0043022	ribosome binding	3/68	57/17697	0.00136873	0.0101762	0.00739175	EIF5A2/CPEB3/CPEB4	3
MF	GO:0070063	RNA polymerase binding	3/68	76/17697	0.00312204	0.0222445	0.0161579	ZFP36/PCF11/NOLC1	3
MF	GO:0044183	protein binding involved in protein folding	2/68	23/17697	0.00349369	0.0238969	0.0173581	CALR/CALR3	2
MF	GO:0008139	nuclear localization sequence binding	2/68	25/17697	0.00412226	0.0271067	0.0196897	NUP153/NOLC1	2
MF	GO:0008135	translation factor activity, RNA binding	3/68	85/17697	0.00428001	0.0271067	0.0196897	EIF5A2/CPEB3/CPEB4	3
MF	GO:0008266	poly(U) RNA binding	2/68	30/17697	0.00590383	0.0360556	0.0261899	KHDRBS2/PABPC5	2
MF	GO:0008187	poly-pyrimidine tract binding	2/68	33/17697	0.00711313	0.0419429	0.0304664	KHDRBS2/PABPC5	2
MF	GO:0016891	endoribonuclease activity, producing 5'-phosphomonoesters	2/68	34/17697	0.00753906	0.0429727	0.0312144	DICER1/NUDT16	2
